# Supplementary material for: Takotsubo cardiomyopathy in myasthenia gravis: a systematic review of case reports with subtype-based analysis
Source: Int J Emerg Med. 2026 Feb 12;19:65. doi: 10.1186/s12245-026-01145-w (PMC12998353; doi:10.1186/s12245-026-01145-w)
Supplement: Supplementary file 1 — Supplementary Material 1 [file 12245_2026_1145_MOESM1_ESM.xlsx]

## Sheet: Sheet1
	No	First Author	Year of Publication	CARE score	Patient Age	Sex	Thymoma Status	MG Subtype	Anti-AChR antibody	Striational antibody	TTC Type	Ejection Fraction (EF)	ECG Finding	Troponin (ng/mL)	Cardiac Catheterization Performed	Mechanical Ventilation	ICU Admission	Outcome (Recovery or Death)
	1	M. Arai (14)	2004	19	83	Female	None	Generalized	Yes	No	Apical	NR	Negative T waves in leads I, aVL, aVF, V2–V6，ST elevation in V2–V6，Abnormal Q waves in II, III, aVF, V1–V3, Prolonged QT interval	NR	No	Yes	No	Recovery
	2	S. M. Hasan (15)	2005	20	64	Male	NR	Generalized	NR	NR	Mixed（Apical + Midventricular + Basal）	0.2	ST elevation in leads V1–V6	0.096	Yes	Yes	Yes	Death
	3	K. Hirose (16)	2008	20	63	Female	None	Ocular	Yes	No	Apical	NR	Prolonged QT interval (QTc：0.549), Giant negative T waves, and torsades de pointes (TdP)	NR	No	Yes	Yes	Death
	4	S. Bijulal (17)	2009	20	40	Female	Post-thymectomy	Generalized	NR	NR	Apical	0.32	T-wave inversion in anterior and lateral leads	Qualitative: Positive	Yes	Yes	Yes	Death
	5	S. R. Beydoun (18)	2010	24	60	Female	None	Generalized	Yes	No	Apical	0.4	2 mm ST elevation in V2 and V3 with q waves	2.5	Yes	Yes	Yes	Recovery
	6	V. Bansal (19)	2011	21	77	Male	None	Generalized	Yes	No	Apical	<20%	ST elevation (anterior wall)	1.83	No	Yes	Yes	Recovery
	7	P. Gautier (20)	2011	21	82	Female	None	NR	NR	NR	Midventricular	0.56	T-wave inversion in leads I, aVL, V2–V4	0.43	Yes	No	Yes	Recovery
	8	S. Mayor-Gómez (21)	2012	18	83	Female	None	Generalized	Yes	Yes	Apical	0.34	ST elevation in leads V4–V6, I, II, aVL, and negative T waves in precordial leads	0.9	Yes	Yes	Yes	Recovery
	9	R. Nishinarita (22)	2012	19	52	Female	Present	Generalized	Yes	No	Apical	0.45	ST elevation in I, II, aVL, V2, V5, V6, with reciprocal ST depression in III, aVR, and V1	NR	Yes	Yes	Yes	Recovery
	10	C. P. Wong (23)	2012	16	64	Female	None	Generalized	No	No	Apical	0.3	Normal	6.73	Yes	Yes	Yes	Recovery
	11	U. S. Anand (24)	2013	20	50	Female	None	Generalized	NR	NR	Apical	0.35	T-wave inversion and ST depression in I, aVL, V5, and V6	Qualitative: Negative	No	Yes	Yes	Recovery
	12	A. Valbusa (25)	2013	17	75	Female	None	Generalized	NR	NR	Apical	0.15	Widespread negative T waves and prolonged QT interval (QTc up to 640 ms)	2.46	Yes	No	Yes	Recovery
	13	A. John (26)	2014	18	34	Female	None	Generalized	Yes	No	Basal	0.43	Sinus rhythm, T-wave changes in anterior and lateral leads	1.6	No	Yes	Yes	Recovery
	14	S. Thanaviratananich (27)	2014	25	42	Female	Present	Generalized	Yes	Yes	Apical	0.15	Supraventricular tachycardia	0.185	No	Yes	Yes	Recovery
	15	I. B. Harries(28)	2015	19	70	Male	None	Generalized	Yes	No	Apical	NR	Widespread ST elevation	>100	Yes	Yes	Yes	Recovery
	16	R. Radhakrishnan (29)	2015	13	73	Female	None	Generalized	Yes	Yes	Midventricular	NR	Sinus rhythm, poor R-wave progression, and flattened T waves in lateral leads	0.14	Yes	Yes	Yes	Recovery
	17	H. H. E. Cuevas (30)	2016	21	69	Female	None	Generalized	NR	NR	Apical	NR	ST elevation in II, III, aVF, V4–V6, with T-wave inversion after 48 hours	0.67	Yes	Yes	Yes	Recovery
	18	A. Battineni (31)	2017	23	69	Female	None	Generalized	Yes	Yes	Midventricular	0.25	Initial: ST elevation (V1–V4); recurrence: deep T-wave inversion (V1–V6)	Elevated (details not provided)	Yes	Yes	Yes	Recovery
	19	T. M. Douglas (32)	2018	15	49	Male	Post-thymectomy	Generalized	NR	NR	Apical	30~35%	T-wave inversion in V2–V6, II, III, aVF; ST elevation in V2–V6	2.47	Yes	Yes	Yes	Recovery
	20	J. Finsterer (33)	2018	22	76	Female	Present	Generalized	Yes	No	Apical	NR	Right bundle branch block	Elevated (details not provided)	Yes	Yes	Yes	Death
	21	N. Pongbangli (36)	2019	20	67	Female	None	Generalized	Yes	No	Apical	0.36	QT prolongation with deep T-wave inversion in all leads	3.827	Yes	Yes	Yes	Recovery
	22	R. Y. J. Ho (34)	2019	11	59	Female	None	Generalized	Yes	No	Mixed type （Apical + Midventricular）	0.25	ST elevation in V1–V4, I, aVL; ST depression in II, aVF	Elevated (details not provided)	Yes	Yes	Yes	Recovery
	23	H. Lee (35)	2019	15	69	Female	None	NR	NR	NR	Apical	0.43	ST changes present (details unknown)	0.14	No	Yes	Yes	Recovery
	24				60	Male	None	Generalized	Yes	No	Unknown	0.47	Wide QRS tachycardia, prolonged QT interval, T-wave inversion, atrial fibrillation	0.57	No	Yes	Yes	Recovery
	25	S. Biswas (37)	2020	14	85	Male	None	Generalized	No	No	Apical	NR	ST elevation (anterior wall)	3	No	Yes	Yes	Death
	26	A. Riaño-Ondiviela (38)	2020	16	78	Female	None	Generalized	Yes	No	Apical	35〜40％	T-wave inversion in all precordial leads	1.54	Yes	Yes	Yes	Recovery
	27	Y. Kuo (39)	2021	22	81	Male	None	Generalized	Yes	No	Mixed type （Apical + Midventricular）	NR	ST elevation (anterior wall)	0.814	Yes	Yes	Yes	Death
	28	A. Ranellone (40)	2021	21	77	Male	None	Generalized	NR	NR	Apical	25~35%	Non-ST elevation	4.64	No	Yes	Yes	Recovery
	29	J. H. Cho (41)	2021	21	39	Female	Present	Generalized	Yes	No	Mixed type （Apical + Midventricular）	0.38	ST elevation in I, II, aVL, V2–V5; prolonged QT (QTc up to 612 ms); T-wave inversion	4.65	No	Yes	Yes	Recovery
	30	S. Gayfield (42)	2022	25	66	Male	None	Ocular	Yes	No	Mixed type （Apical + Midventricular）	25–30%	T-wave inversion in anterior leads plus QT prolongation	1.69	Yes	Yes	Yes	Recovery
	31	J. Genova (43)	2022	22	74	Male	Present	Generalized	NR	NR	Apical	0.35	Atrial fibrillation	11.9	Yes	Yes	Yes	Recovery
	32	A. Jahangir (44)	2022	23	72	Male	None	Generalized	NR	NR	Apical	0.12	Diffuse ST elevation, atrial fibrillation, and ventricular tachycardia	3.19	No	Yes	Yes	Death
	33	A. Ramrattan (45)	2022	25	70	Female	Post-thymectomy	Generalized	Yes	No	Apical	30~35%	T-wave inversion in lateral leads, poor R-wave progression, right axis deviation	0.475	No	Yes	Yes	Recovery
	34	Sofian Youssef (46)	2022	24	70	Female	None	Generalized	Yes	No	Basal	0.2	Atrial fibrillation	NR	No	Yes	Yes	Recovery
	35	M. S. Khan (47)	2023	18	64	Male	None	NR	NR	NR	Apical	0.25	Mild ST elevation in II, III, aVF	2.033	Yes	Yes	NR	Recovery
	36				77	Female	None	Generalized	NR	NR	Apical	0.23	Lateral injury pattern: ST elevation in lateral leads	6.06	Yes	Yes	Yes	Recovery
	37	P. Antenucci (13)	2023	21	57	Female	None	Generalized	Yes	No	Midventricular	0.35	ST elevation in anterolateral leads, ST depression in inferior leads	NR	Yes	Yes	Yes	Recovery
	38	J. Khadka (48)	2024	24	31	Female	None	Generalized	Yes	No	Apical	0.25	Mild ST elevation in I, aVL, sinus tachycardia	3.2	Yes	Yes	Yes	Recovery
	39	M. Omiya (49)	2024	23	80	Male	None	Generalized	Yes	No	Apical	NR	ST elevation in V1–V6	0.766	Yes	Yes	Yes	Recovery
	40	K. Yamamoto (50)	2024	25	51	Female	Present	Generalized	Yes	No	Apical	NR	T-wave inversion in II, III, aVF, and V4–V6	0.475	Yes	Yes	Yes	Recovery
